# Supplementary material for: Clinical Effectiveness of Ion-Releasing Restorations versus Composite Restorations in Dental Restorations: Systematic Review and Meta-Analysis
Source: Dent J (Basel). 2024 May 24;12(6):158. doi: 10.3390/dj12060158 (PMC11203382; doi:10.3390/dj12060158)
Supplement: Supplementary file 1 [file dentistry-12-00158-s001.zip]

Archive with 1 entries (1 files):
- dentistry-2972548-supplementary.pdf
